# Supplementary material for: Increased Risk of Breakthrough SARS-CoV-2 Infections in Patients with Colorectal Cancer: A Population-Based Propensity-Matched Analysis
Source: J Clin Med. 2024 Apr 24;13(9):2495. doi: 10.3390/jcm13092495 (PMC11084503; doi:10.3390/jcm13092495)
Supplement: Supplementary file 1 [file jcm-13-02495-s001.zip]

Archive with 1 entries (1 files):
- jcm-2947094-supplementary.pdf
